# Supplementary material for: A Study of the Occurrence of Aflatoxin M1 in Milk Supply Chain over a Seven-Year Period (2014–2020): Human Exposure Assessment and Risk Characterization in the Population of Central Italy
Source: Foods. 2021 Jul 2;10(7):1529. doi: 10.3390/foods10071529 (PMC8304948; doi:10.3390/foods10071529)
Supplement: Supplementary file 1 [file foods-10-01529-s001.zip]

Archive with 1 entries (1 files):
- foods-1267496supplement.pdf
